# Supplementary material for: A Functional 67-bp Duplication Locating at the Core Promoter Region within the Bovine ADIPOQ Gene Is Associated with Ovarian Traits and mRNA Expression
Source: Animals (Basel). 2024 Aug 15;14(16):2362. doi: 10.3390/ani14162362 (PMC11350689; doi:10.3390/ani14162362)
Supplement: Supplementary file 1 [file animals-14-02362-s001.zip]

Archive with 1 entries (1 files):
- animals-3146902-supplementary.pdf
